# Supplementary material for: Clinical-Genetic Approach to Conditions with Macrocephaly and ASD/Behaviour Abnormalities: Variants in PTEN and PPP2R5D Are the Most Recurrent Gene Mutations in a Patient-Oriented Diagnostic Strategy
Source: Genes (Basel). 2025 Apr 20;16(4):469. doi: 10.3390/genes16040469 (PMC12027116; doi:10.3390/genes16040469)
Supplement: Supplementary file 1 [file genes-16-00469-s001.zip]

Archive with 1 entries (1 files):
- genes-3567155-supplementary.xlsx
