# Supplementary material for: Clinical-Genetic Approach to Conditions with Macrocephaly and ASD/Behaviour Abnormalities: Variants in PTEN and PPP2R5D Are the Most Recurrent Gene Mutations in a Patient-Oriented Diagnostic Strategy
Source: Genes (Basel). 2025 Apr 20;16(4):469. doi: 10.3390/genes16040469 (PMC12027116; doi:10.3390/genes16040469)
Supplement: Supplementary file 1 [file genes-16-00469-s001.zip › genes-3567155-supplementary.xlsx]

## Sheet: Table S1
Subject			PTEN #1	PTEN #2	PTEN #3	PTEN #4	PTEN #5	PTEN #6	PTEN #7	PTEN #8	PTEN #9	PTEN #10	PTEN #11	PTEN #12	PTEN #13	PTEN #14	PTEN #15
Sex			F	M	M	M	M	M	M	F	M	F	F	M	M	M	F
PTEN (NM_000314.8) variant			c.623delG(p.Gly208Alafs*13)	c.623delG(p.Gly208Alafs*13)	c.697C>T(p.Arg233*)	c.755A>T(p.Asp252Val)	c.144C>A(p.Asn48Lys)	c.413 A>G(p.Tyr138Cys)	c.517C>T(p.Arg173Cys)	c.697C>T(p.Arg233*)	c.368A>G(p.His123Arg)	c.755A>G(p.Asp252Gly)	c.510T>G(p.Ser170Arg)	c.386delG(p.Gly129Aspfs*5)	c.210-1G>C(p.Ala72Thrfs*5)	c.633C>G(p.Cys211Trp)	c.202T>C(p.Tyr68His)
Inheritance			paternal	paternal	maternal	maternal	de novo	de novo	de novo	de novo	de novo	NA	de novo	paternal	maternal	maternal	NA
Growth
	Birth		41	NA	40	33	37	37	38	NA	41	37	38+5	40	35 (gravidanza gemellare bicoriale biamniotica)	41	41
		weight (g) (SD)	NA	NA	3970	2700 (90°pc)	NA	4100	3890	NA	NA	2720	3350	3700	3260	3550	4220
		Length (cm) (SD)	NA	NA	51	47 (90°)	NA	52	55(+3)	NA	NA	47	51	52	51	54	51
		head circumference (cm) (SD)	macrocephaly	NA	37	35.5 (97°)	macrocephaly	37	38(+3)	NA	NA	34.5	37	37	36	36	36
Age at last observation (y)			19	18	7	1	13	6	5	9	6	12	3.5	4.5	4	1.5	3.5
		weight (kg) (SD)	73.8 (+0.5)	122.3 (+2.7)	24 (+1)	8.4 (-1.2)	56.8 (+1)	32 (+1.5)	19.7 (+1.8)	60 (+2.2)	22.2 (+0.2)	49.8 (+1)	17.3 (+2)	25.6 (+2.2)	22.6 (+3)	11 (-1.2)	16.5 (+1)
		Length/Height (cm) (SD)	163.6 (0)	189.5 (+2)	123 (+1.8)	72 (-1.5)	151.5 (-0.5)	132.5 (0)	105 (+0.3)	144 (+0.3)	122.5 (+0.5)	147 (-0.6)	107 (+2.5)	119 (+2.2)	103 (0)	88 (+1.3)	98 (+0.8)
		head circumference (cm) (SD)	63 (+6.5)	65 (+7)	59.2 (+7.7)	51.5 (+3.5)	61.5 (+4.9)	58.3 (+4.7)	58 (+5.5)	59 (+5.1)	58 (+4)	59 (+4)	55.5 (+ 4)	58 (+5)	55 (+3.4)	52.2 (+2.2)	52.7 (+2)
Neurological features
	Hypotonia HP:0001252		no	no	no	yes	no	no	no	no	no	no	no	no	no	yes	no
	Siezures (HP:0001250)/EEG abnormalities (HP:0002353)		no	no	no	no	no	no	no	yes (rare and isolated sharp waves in the left frontal area)	NA	no	yes (transient slow activity of nonspecific significance)	no	no	no	no
	Developmental delay/Intellectual disability		yes	yes	yes	yes	yes	no	NA	no	yes	yes	yes	yes	yes	no	yes
		borderline (HP:0006889)/mild (HP:0001256)	yes	yes	no	yes	no	no	NA	no	yes	no	yes	no	yes	no	yes
		moderate (HP:0002342)	no	no	no	no	yes	no	NA	no	no	no	no	yes	no	no	no
		severe (HP:0010864)	no	no	yes	no	no	no	NA	no	no	yes	no	no	no	no	no
	motor delay (DA > 18 m) (HP:0001270)		no	no	no	no	no	no	no	no	no	no	no	no	no	yes	yes
	Speech delay (HP:0000750)		no	yes	yes	yes	no	no	yes	yes	no	yes	yes	yes	yes	no	yes
	Behavioural problems (HP:0000708)		NA	NA	yes	NA	yes	yes (ADHD:HP:0007018)	yes	no	yes	yes	yes	yes	yes	yes	yes
Peculiar facial characteristics (HP:0001999)			no	no	no	no	no	no	no	no	no	no	no	no	no	no	no
Major malformations			no	no	no	no	no	no	yes	no	no	no	no	no	yes	no	no
Structural CNS abnormalities (HP:0012639)			yes	yes	yes	yes	yes	yes	yes	no	yes	yes	yes	yes	yes	NA	yes
brain MRI			Chiari I malformation	Mild dilation of the perivascular spaces (bilaterally in the paratrigonal region) with minimal T2 FLAIR hyperintensity of the surrounding white matter	Diffuse enlargement of the Virchow-Robin perivascular spaces in both hemispheres, with a more pronounced finding in the right retrotrigonal region, left paratrigonal region, and centrum semiovale	The posterior cranial fossa is slightly smaller than normal, with stenosis of the occipital foramen and ectopia of the right cerebellar tonsil, without signal alterations at the bulbomedullary junction	Macrocrania, ectasia of the perivascular spaces, thickened corpus callosum at the level of the genu and anterior trunk, and mild ectasia of the central ependymal canal in the D9-D11 segment	Macrocrania, corpus callosum with biometric values at the upper limits of normal, minimal ectasia of the subarachnoid cerebrospinal fluid space in the left temporopolar region without signs of compression, and crowding of the foramen magnum, suggestive of Chiari syndrome	Enlarged cisterna magna		Arachnoid cyst in the middle cranial fossa, Arnold-Chiari I malformation	Enlargement of the perivascular spaces in the bilateral paratrigonal region	Dilated perivascular spaces in the peritrigonal white matter of the bilateral parieto-occipital region	Abnormal cortical folding in the left superior and middle frontal gyri with ectopic gray matter	Arnold Chiari I		Multiple ectatic perivascular spaces in the deep peritrigonal white matter bilaterally, associated with small adjacent gliotic areas, of nonspecific significance
Benign and/or malignant tumors			yes	yes	no	no	no	no	no	yes	no	no	no	no	no	no	no
Famility history of tumors			yes	yes	yes	yes	yes	yes	no	yes	no	NA (adopted)	no	NA	yes	no	no
Ectodermal abnormalities (HP:0011354)			yes	no	yes	no	no	no	no	no	no	yes	no	no	no	no	no
Comorbidities			Bilateral axillary acanthosis nigricans, bilateral axillary soft fibromas, hypertrophic scars on the dorsal hands, multinodular goiter requiring thyroidectomy	Multiple thyroid nodules and colon polyps	Lip angioma				hexadactyly	Lipomatosis, thyroid nodules		Follicular keratosis on the arms and xerosis on the legs
Neurocognitive texting
age			19	NA	8	7	13	7	NA	9	10	11	3	6y 6m	4	20m	3
IQ/DQ test			WAIS IV	NA	NA	WISC IV	NA	WISC IV	NA	WISC IV	WISC IV	LEITER	GRIFFITH	WISC IV	GRIFFITH	NA	LEITER-3
Score			68	NA	34	64	49	98	NA	85	80	severe	82	49	60	86	72
			NA	NA	ADOS POSITIVE	NA	NA	NA	ADOS POSITIVE	NA	NA	NA	NA	Vineland-II funzionamento adattativo basso	Vineland-II funzionamento adattativo basso	NA	ADOS POSITIVE
EEG			yes	yes	yes	yes	yes	yes	yes	yes	yes	yes	yes	yes	yes	yes	yes
clinical score			15	21	9	4	7	7	7	8	5	7	7	7	4	4	4
PTEN VCEP Curated ACMG classification Version 3.1.0			likely pathogenic	likely pathogenic	pathogenic	likely pathogenic	pathogenic	pathogenic	pathogenic	pathogenic	pathogenic	pathogenic	pathogenic	pathogenic	likely pathogenic	pathogenic	likely pathogenic
Variant classification criteria			PVS1, PM2_supporting	PVS1, PM2_supporting	PVS1, PS3_moderate, PM2_supporting	PS1,PS3_moderate, PM2_supporting, PP2, PP3	PS2, PS3_moderate, PS4-supporting, PM2_supporting, PP2, PP3	PS2, PS3_moderate, PS4_supporting, PM2_supporting, PP2, PP3	PS2, PS3_moderate, PS4_supporting, PM2_supporting, PP2, PP3	PVS1, PS2, PS3_moderate, PS4_supporting, PM2_supporting	PS2, PS3_moderate, PS4_supporting, PM1, PP2, PP3	PS1, PS3_moderate, PS4_supporting, PM2, PP2, PP3	PS1, PS2, PS3_moderate, PS4_supporting,PM2_supporting, PP2, PP3	PVS1, PS4_supporting, PM1, PM2_supporting	PVS1, PM2_supporting	PS1, PS3_supporting, PS4_moderate, PM2_supporting, PP2, PP3	PS3_moderate, PS4_moderate, PM2_supporting, PP2, PP3

## Sheet: Table S2
Subject			PPP2R5D #1	PPP2R5D #2	PPP2R5D #3	PPP2R5D #4
Sex			F	M	M	F
PPP2R5D (NM_006245.4) variant			c.592G>A(p.Glu198Lys)	c.599A>G (p.Glu200Gly)	c.598G>A (p.Glu200Lys)	c.751G>A(p.Asp251Asn)
Inheritance			de novo	maternal	de novo	de novo
Growth
	Birth		40	40	39	40
		weight (g) (SD)	50°	4250	3600	3550
		Length (cm) (SD)	NA	NA	52	54
		head circumference (cm) (SD)	37	NA	37	37
Age at last observation			10	15.5	3.58333	2.5
		weight (g) (SD)	52,5 (+3)	75 (+2)	16.5	17 (+1)
		Length/Height (cm) (SD)	142 (+1)	169 (+1)	98 (0)	100 (+1)
		head circumference (cm) (SD)	60 (+4)	58,5 (+2,5)	52.5 (+2.2)	52.6 (+2)
Neurological features
	Hypotonia HP:0001252		yes	no	yes	yes
	Siezures (HP:0001250)/EEG abnormalities (HP:0002353)		yes	no	no	no
	Developmental delay/Intellectual disability
		borderline (HP:0006889)/mild (HP:0001256)	no	yes	yes	yes
		moderate (HP:0002342)	yes	no	no	no
		severe (HP:0010864)	no	no	no	no
	motor delay (DA > 18 m) (HP:0001270)		no	no	no	yes
	Speech delay (HP:0000750)		yes	yes	yes	yes
	Absent speech (HP:0001344)		yes	no	yes	yes
	Behavioural problems (HP:0000708)		yes	yes	yes	yes
Peculiar facial characteristics (HP:0001999)			no	no	no	no
HPO			Frontal bossing (HP:0002007)			Frontal bossing (HP:0002007); Short nose (HP:0003196); anteverted nostrils (HP:0000463); Downturned mouth (HP:0002714)
Major malformations			no	no	no	no
Structural CNS abnormalities (HP:0012639)			no	no	no	no
Benign and/or malignant tumors			no	no	no	no
Famility history of tumors			no	no	no	no
Ectodermal abnormalities (HP:0011354)			no	no	no	no
Other			no	unilateral resting hand tremor	no	no
Neurocognitive texting
age			NA	14	4
test			NA	WISC IV	LEITER-III	LEITER-III
score			NA	61	65	87
ADOS			NA	NA	POSITIVE	NA
Variant classification			Pathogenic	Likely Pathogenic	Pathogenic	Pathogenic
Variant classification criteria			PS2, PS3_Supporting, PM1, PM2_supporting, PP3, PP5_Strong	PM1, PM2_supporting, PM4, PP3, PP5	PS2, PM1, PM2_supporting, PP3, PP5_Strong	PS2, PM1, PP3, PP5_Strong

## Sheet: Table S3
Subject			NSD1 #1	NSD1 #2
Sex			F	M
NSD1 (NM_ 022455.4) variant			c.4928G>C (p.Cys1643Ser)	c.6164C>T (p.Thr2055Ile)
Inheritance			de novo	de novo
Growth
	Birth			41
		weight (g) (SD)	NA	4540
		Length (cm) (SD)	NA	54
		head circumference (cm) (SD)	NA	39
Age at last observation			18	4.41667
		weight (kg) (SD)	60 (+0.5)	24 (+3)
		Length/Height (cm) (SD)	170 (+1)	118(+3.5)
		head circumference (cm) (SD)	58 (+3)	54.5 (+2)
Neurological features
	Hypotonia HP:0001252		yes	no
	Siezures (HP:0001250)/EEG abnormalities (HP:0002353)		no	no
	Developmental delay/Intellectual disability
		borderline (HP:0006889)/mild (HP:0001256)	yes	yes
		moderate (HP:0002342)	no	no
		severe (HP:0010864)	no	no
	Speech delay (HP:0000750)		yes	yes
	Behavioural problems (HP:0000708)		no	yes
Peculiar facial characteristics			yes	yes
	Frontal bossing (HP:0002007)		yes	yes
	Broad forehead (HP:0000337)		yes	yes
	High anterior hairline (HP:0009890)		yes	yes
	Pointed chin (HP:0000307)		yes	yes
Major malformations			no	no
Structural CNS abnormalities (HP:0012639)			no	no
Benign and/or malignant tumors			no	no
Famility history of tumors			no	no
Ectodermal abnormalities (HP:0011354)			no	no
Neurocognitive texting
age			NA	NA
test			NA	NA
score			NA	NA
ADOS			NA	NA
Variant classification			Likely Pathogenic	Likely Pathogenic
Variant classification criteria			PS2, PM1,PM2_supporting, PP3, PP5	PS2, PM1, PM2_supporting, PM4, PP3
